# Supplementary material for: Factors associated with antegrade true-sub-true phenomenon in percutaneous coronary intervention for chronic total occlusion
Source: PLoS One. 2020 Apr 24;15(4):e0232158. doi: 10.1371/journal.pone.0232158 (PMC7182222; doi:10.1371/journal.pone.0232158)
Supplement: S1 Data — (XLSX) [file pone.0232158.s001.xlsx]

## Sheet: CTO ant sub-true PO
Study No.	Antegrade sub-true group=1 Unsucess group=0	Gender (female=1, male=0)	Age	Body weight	Height	BMI	BSA	PCI site RCA=1 LAD=2 LCX=3	eGFR	CKD	HD	HTN	DL	DM	Approach (femoral =1, radial=2, Bi-femoral=4, Radial+ femeral=5)	Wire Number	Micro Catheter number	Stent Number	Stent Length	J-CTO score	No blunt (=taper)	brunt (entry abrupt)	Calcification	Bend>45	Occlusion length>20mm	Retry	Proximal Bifurcation type	Mid-island	BridgeCollate	Rentrop classification	Distal abrupt type	Dsital bifurcation with abrupt	Final wire (Sion series=1, X-treme series=2, Gaia series=3, Conquest Series=4, Ultimate bros 3=5)	QCA	RD	Lesion (occulsion) Length	DLC	Corsair	Other	Anchor	Sheath size Fr (Antegrade)	Sheath size Fr (Retrograde)	Standard antegrade penetation	Parallel wire technique	IVUS guide wiring	Retrograde tracking	Final Procedure (standard antegrade penetracion=1, Parallel wire=2, Retrograde=3, IVUS guide=4, unsucess=0)	MDCT (pre-procudre)	FluroTime
1	1	0	74	65	155	27	1.6	2	52.9	1	0	1	1	0	5	6	2	2	56	2	1	0	0	1	1	0	0	0	0	3	1	1	3		1.55	34.37	1	0	1	0	7	5	1	1	0	0	2	1	84
2	0	0	84	63	160	25	1.7	1	36.5	1	0	1	1	0	1	7	2	0	0	2	0	1	0	0	1	0	0	0	1	1	0	0	4		3.05	21.55	1	1	0	0	7		1	1	0	0	0	0	87
3	1	0	76	50	156	21	1.5	3	62.1	0	0	1	1	1	1	5	2	1	38	1	1	0	0	0	1	0	0	1	0	3	1	1	3		1.43	26.16	1	0	1	0	7		1	1	0	0	2	1	50
4	0	0	69	66	170	23	1.8	1	62.3	0	0	1	1	0	4	7	3	0	0	3	0	1	0	1	1	0	1	1	0	3	1	1	3		2.63	54.34	0	1	1	0	8	7	1	0	0	1	0	1	82
5	1	0	73	81	164	30	1.9	3	88.8	0	0	1	1	1	4	5	2	1	38	3	0	1	0	1	1	0	0	1	0	3	1	1	3		3.26	35.53	1	1	1	0	8	4	1	1	0	0	2	1	42
6	1	0	81	65	178	21	1.9	1	26.3	1	0	1	1	1	5	3	3	3	109	2	0	1	0	0	1	0	0	0	0	3	1	1	1		1.9	47.81	1	1	1	0	7	5	1	1	0	0	1	0	85
7	0	0	58	70	165	26	1.8	1	76.1	0	0	1	1	1	5	5	2	0	0	4	0	1	1	1	1	0	1	0	1	0	1	0	3		1.4	52.66	0	0	1	0	7	5	1	0	0	0	0	0	56
8	0	0	65	64	162	22	1.7	1	75.8	0	0	1	1	1	5	5	2	0	0	2	1	0	1	0	1	0	0	0	0	3	0	0	3		1.04	34.7	1	1	0	0	7	6	1	1	0	0	0	1	86
9	0	1	79	61	153	26	1.6	1	54.8	1	0	1	1	0	5	6	2	0	0	3	0	1	1	0	0	0	0	0	1	3	1	1	3		2.51	9.28	1	1	0	0	7	5	1	1	0	0	0	0	65
10	0	0	75	62	163	24	1.7	1	4.2	1	1	1	1	0	4	8	1	0	0	4	0	1	1	1	1	0	0	0	0	3	1	1	4		2.74	34.92	0	1	0	0	8	5	1	0	0	0	0	0	90
11	1	0	79	61	166	27	1.9	3	49.9	1	0	1	1	0	4	9	3	1	38	3	0	1	0	1	1	0	1	1	0	2	0	0	4		1.41	32.74	1	1	0	0	8	5	1	1	0	0	2	1	129
12	1	0	73	80	172	27	2	3	48.6	1	0	1	1	0	5	8	2	1	38	3	0	1	0	1	1	0	1	0	0	2	0	0	4		0.92	37.76	1	1	0	0	8	5	1	1	1	0	4	1	106
13	0	0	73	62	162	24	1.7	1	4.3	1	1	1	1	1	4	4	4	0	0	4	0	1	1	1	1	0	0	0	0	3	1	1	3		0.92	61.3	1	1	0	0	7	5	1	1	0	0	0	1	125
14	0	0	42	86	174	28	2.1	2	5.7	1	0	1	1	1	4	10	2	0	0	1	1	0	0	1	1	0	1	1	0	1	0	0	4		2.63	37.01	1	1	0	0	7	5	1	1	0	0	0	1	92
15	1	0	75	44	157	18	1.4	2	70.8	0	0	1	1	0	5	5	2	1	38	2	0	1	0	0	0	0	1	0	0	3	1	1	3		2.16	16.01	1	1	0	0	8	5	1	1	0	0	2	1	30
16	0	1	79	48	154	20	1.5	1	48.2	1	0	1	1	0	5	6	2	0	0	2	0	1	0	0	1	0	1	0	0	2	0	0	4		0.87	34.8	1	1	0	0	8	5	1	1	0	0	0	1	70
17	0	0	76	57	158	27	1.7	2	56	1	0	1	1	1	4	7	3	0	0	1	0	1	0	0	1	0	1	1	0	2	0	0	4		1.81	21.22	1	1	1	0	8	7	1	1	0	1	0	1	100
18	0	0	61	67	169	23	1.8	2	88.1	0	0	1	1	0	5	8	1	0	0	2	0	1	1	0	0	0	1	0	0	3	0	0	4		1.34	15.51	1	1	0	0	8	5	1	1	1	0	0	1	71
19	1	0	49	77	174	25	1.96	1	81	0	0	1	1	0	1	3	2	0	0	1	1	0	0	0	1	0	0	0	1	2	1	0	3		1.51	40.05	1	1	0	0	7		1	1	0	0	2	1	19
20	1	0	47	88	166	32	2	2	82	0	0	1	1	0	5	9	2	2	76	1	1	0	0	0	1	0	1	1	0	3	1	1	4		1.55	35.35	1	1	0	0	7	5	1	1	1	0	4	1	65
21	1	0	68	64	160	25	1.7	2	66.5	0	0	1	1	0	5	8	3	2	66	2	0	1	1	0	0	0	1	0	0	3	1	1	4		1.66	12.31	1	1	1	0	8	5	1	1	1	0	4	1	84
22	1	0	49	56	162	22	1.6	3	109	0	0	1	1	0	5	6	2	0	0	3	0	1	0	1	1	0	0	0	0	3	1	1	4		2.44	24.23	1	1	0	0	8	6	1	1	1	0	4	1	105
23	0	1	78	47	148	21	1.4	1	56.2	1	0	1	1	0	4	6	2	0	0	5	0	1	1	1	1	1	0	1	1	2	1	0	4		3.31	20.61	1	0	0	1	8		1	0	0	0	0	1	145
24	1	0	76	60	164	22	1.7	1	62.8	0	0	1	1	0	5	3	2	1	38	0	1	0	0	0	0	0	0	1	1	3	0	0	2		1.46	16.26	1	1	0	0	7	5	1	0	0	0	1	0	38
25	0	1	78	47	148	21	1.4	1	48.1	1	0	1	1	1	4	5	3	0	0	5	0	1	1	1	1	1	0	1	1	3	1	0	5		2.45	26.99	1	1	1	1	8	7	1	0	0	1	0	1	136
26	0	0	68	65	157	26	1.7	2	86.7	0	0	1	1	0	1	4	2	0	0	3	0	1	0	1	1	0	0	0	0	3	1	1	4		1.29	22.41	1	1	0	0	7		1	1	0	0	0	0	65
27	0	0	77	57	162	22	1.6	2	57.7	1	0	1	1	0	5	3	2	0	0	1	0	1	0	0	0	0	1	0	0	3	1	1	3		0.92	12.31	1	1	0	0	7	5	1	1	0	0	0	1	51
28	1	0	52	81	171	28	2	2	93.7	0	0	1	1	0	4	6	3	2	76	2	0	1	0	0	1	0	1	0	0	2	1	1	4		1.59	20.26	0	1	1	0	8	7	1	0	0	1	2	1	72
29	0	0	74	51	166	18	1.6	1	84.7	0	0	1	1	0	4	3	1	0	0	3	0	1	1	0	1	0	0	1	1	2	0	0	3		1.07	57.53	0	1	0	0	7	5	1	0	0	0	0	0	60
30	0	0	69	60	165	22	1.7	1	50.3	1	0	1	1	1	4	5	2	0	0	4	0	1	1	1	1	0	1	0	0	1	0	0	4		1.72	42.78	0	1	1	0	8	8	1	1	0	0	0	1	80
31	0	1	79	55	152	24	1.5	1	43.4	1	0	1	1	1	4	8	3	3	0	4	0	1	1	1	1	0	0	1	0	2	1	1	4		2.27	21.77	0	1	0	0	8	8	1	0	0	0	0	1	120
32	0	0	51	101	177	32	2.2	1	3.8	1	1	1	1	0	4	8	4	0	0	4	0	1	1	1	1	0	0	0	0	2	1	0	4		1.86	52.2	1	1	1	0	8	7	1	1	0	1	0	1	144
33	0	0	75	53	148	24	1.5	2	71.7	0	0	1	1	1	5	4	1	0	0	2	0	1	1	0	0	0	1	0	0	2	0	0	3		0.74	15.83	0	1	0	0	7	5	1	0	0	0	0	1	69
34	0	0	67	77	164	29	1.8	1	96.2	0	0	1	1	1	4	7	2	0	0	2	0	1	0	1	0	0	1	0	0	3	1	0	4		1.36	11.91	0	1	0	0	8	8	1	0	0	1	0	0	116
35	1	0	81	68	169	24	1.8	2	54.4	1	0	1	1	0	5	3	2	2	76	2	0	1	0	0	1	0	0	0	0	3	1	1	4		1.78	36.7	0	1	0	0	8	6	1	0	0	0	1	0	32
36	1	0	76	51	154	22	1.5	2	20.8	1	0	1	1	0	4	3	1	3	96	2	0	1	1	0	0	0	0	0	0	2	1	1	3		2.01	19.35	0	1	0	0	8	5	1	0	0	0	1	0	58
37	0	0	79	58	160	23	1.6	2	76.7	0	0	1	1	0	5	2	1	0	0	2	0	1	1	0	0	0	1	0	1	3	1	0	2		1.11	17.11	0	1	0	0	7	5	1	0	0	0	0	1	87
38	0	0	52	80	172	27	2	2	79	0	0	1	1	0	5	5	2	0	0	1	0	1	0	0	0	0	1	0	0	3	1	0	3		2.89	15.56	1	1	0	0	7	7	1	0	0	1	0	0	110
39	0	1	61	60	159	24	1.7	1	67	0	0	1	1	0	5	4	1	0	0	3	0	1	0	1	1	0	1	1	1	2	0	0	3		0.87	23.35	0	1	0	0	4	4	1	0	1	1	0	1	108
40	0	0	69	53.8	177	17.2	1.71	2	87	0	0	1	1	0	5	4	2	0	0	2	0	1	0	0	0	1	1	0	0	3	1	0	4		2.89	15.56	1	1	0	0	7	7	1	1	0	1	0	0	94
41	0	0	57	75	167	26.9	1.88	1	86	0	0	1	1	0	5	6	2	0	0	2	0	1	0	0	1	0	0	0	0	2	1	0	4		0.99	22.72	0	1	0	0	7	7	1	0	0	1	0	1	124
42	0	0	70	62.6	165	23	1.73	1	76	0	0	1	1	0	1	2	2	0	0	1	0	1	0	0	0	0	1	0	1	3	0	0	3		1.94	10.75	1	1	0	0	7		1	1	0	0	0	1	97
43	1	0	68	67	176	21.6	1.87	2	76	0	0	1	1	0	2	4	2	2	72	2	0	1	0	0	1	0	0	1	0	3	1	1	4		1.43	25.73	1	1	0	0	7	5	1	0	0	0	1	0	85
[truncated: 6 more columns]
